# Supplementary material for: Reliability Analysis of Vertebral Landmark Labelling on Lumbar Spine X-ray Images
Source: Diagnostics (Basel). 2023 Apr 13;13(8):1411. doi: 10.3390/diagnostics13081411 (PMC10137367; doi:10.3390/diagnostics13081411)
Supplement: Supplementary file 1 [file diagnostics-13-01411-s001.zip]

Archive with 1 entries (1 files):
- diagnostics-2200628-supplementary.pdf
